# Supplementary material for: The possible impact of novel mutations in human papillomavirus 52 on the infection characteristics
Source: Microb Genom. 2023 Apr 27;9(4):mgen000962. doi: 10.1099/mgen.0.000962 (PMC10210937; doi:10.1099/mgen.0.000962)
Supplement: Supplementary material 1 [file mgen-9-962-s001.xlsx]

## Sheet: Reference sequence
Type	Lineage	Sublineage	GenBank Accession Number
HPV52	A	A1	X74481
		A2	HQ537739
	B	B1	HQ537740
		B2	HQ537743
	C	C1	HQ537744
		C2	HQ537746
	D		HQ537748

## Sheet: Sample sequence
Sample Definition	GenBank Accession Number
HPV52-E6-LYY-SH-5	ON381492
HPV52-E6-LYY-SH-6	ON381493
HPV52-E6-LYY-SH-8	ON381494
HPV52-E6-LYY-JS-15	ON381495
HPV52-E6-LYY-ZJ-22	ON381496
HPV52-E6-LYY-AH-26	ON381497
HPV52-E6-LYY-ZJ-36	ON381498
HPV52-E6-LYY-SH-37	ON381499
HPV52-E6-LYY-JS-38	ON381500
HPV52-E6-LYY-SH-41	ON381501
HPV52-E6-LYY-SH-42	ON381502
HPV52-E6-LYY-SH-45	ON381503
HPV52-E6-LYY-SC-46	ON381504
HPV52-E6-LYY-JS-48	ON381505
HPV52-E6-LYY-AH-50	ON381506
HPV52-E6-LYY-AH-51	ON381507
HPV52-E6-LYY-LN-62	ON381508
HPV52-E6-LYY-CQ-63	ON381509
HPV52-E6-LYY-JX-66	ON381510
HPV52-E6-LYY-AH-69	ON381511
HPV52-E6-LYY-JS-71	ON381512
HPV52-E6-LYY-SH-74	ON381513
HPV52-E6-LYY-JX-75	ON381514
HPV52-E6-LYY-SH-79	ON381515
HPV52-E6-LYY-SH-85	ON381516
HPV52-E6-LYY-JX-116	ON381517
HPV52-E6-LYY-SH-120	ON381518
HPV52-E6-LYY-SH-138	ON381519
HPV52-E6-LYY-AH-148	ON381520
HPV52-E6-LYY-SH-146	ON381521
HPV52-E6-LYY-HN-156	ON381522
HPV52-E6-LYY-JS-189	ON381523
HPV52-E6-LYY-JS-199	ON381524
HPV52-E6-LYY-GX-265	ON381525
HPV52-E6-LYY-JX-284	ON381526
HPV52-E6-LYY-SH-291	ON381527
HPV52-E6-LYY-JS-178	ON381528
HPV52-E6-LYY-JX-182	ON381529
HPV52-E6-LYY-SH-226	ON381530
HPV52-E6-LYY-SH-229	ON381531
HPV52-E6-LYY-SH-260	ON381532
HPV52-E6-LYY-HB-278	ON381533
HPV52-E6-LYY-SH-232	ON381534
HPV52-E6-LYY-SC-313	ON381535
HPV52-E6-LYY-SH-314	ON381536
HPV52-E6-LYY-NX-317	ON381537
HPV52-E6-LYY-SH-322	ON381538
HPV52-E6-LYY-SH-127	ON381539
HPV52-E6-LYY-SH-196	ON381540
HPV52-E6-LYY-AH-200	ON381541
HPV52-E6-LYY-SH-222	ON381542
HPV52-E6-LYY-JS-301	ON381543
HPV52-E6-LYY-SH-334	ON381544
HPV52-E6-LYY-SH-336	ON381545
HPV52-E6-LYY-SH-358	ON381546
HPV52-E6-LYY-JS-235	ON381547
HPV52-E6-LYY-JS-332	ON381548
HPV52-E6-LYY-SH-283	ON381549
HPV52-E6-LYY-SH-181	ON381550
HPV52-E6-LYY-SH-185	ON381551
HPV52-E6-LYY-SH-186	ON381552
HPV52-E6-LYY-SH-257	ON381553
HPV52-E6-LYY-ZJ-151	ON381554
HPV52-E6-LYY-ZJ-351	ON381555
HPV52-E6-LYY-SH-362	ON381556
HPV52-E6-LYY-JS-14	ON381557
HPV52-E6-LYY-JS-16	ON381558
HPV52-E6-LYY-SH-33	ON381559
HPV52-E6-LYY-SH-56	ON381560
HPV52-E6-LYY-LN-61	ON381561
HPV52-E6-LYY-XJ-68	ON381562
HPV52-E6-LYY-SH-137	ON381563
HPV52-E6-LYY-SH-145	ON381564
HPV52-E6-LYY-SH-258	ON381565
HPV52-E6-LYY-JS-316	ON381566
HPV52-E6-LYY-ZJ-311	ON381567
HPV52-E6-LYY-SH-344	ON381568
HPV52-E6-LYY-JS-112	ON381569
HPV52-E6-LYY-JS-142	ON381570
HPV52-E6-LYY-FJ-252	ON381571
HPV52-E6-LYY-SH-19	ON381572
HPV52-E6-LYY-AH-58	ON381573
HPV52-E6-LYY-JS-147	ON381574
HPV52-E6-LYY-SH-158	ON381575
HPV52-E6-LYY-HLJ-169	ON381576
HPV52-E6-LYY-JS-213	ON381577
HPV52-E6-LYY-SH-184	ON381578
HPV52-E6-LYY-SH-150	ON381579
HPV52-E6-LYY-GZ-324	ON381580
HPV52-E6-LYY-GD-331	ON381581
HPV52-E6-LYY-HN-239	ON381582
HPV52-E6-LYY-SH-129	ON381583
HPV52-E6-LYY-SH-214	ON381584
HPV52-E6-LYY-JS-245	ON381585
HPV52-E6-LYY-SH-40	ON381586
HPV52-E6-LYY-SH-12	ON381587
HPV52-E6-LYY-SC-175	ON381588
HPV52-E6-LYY-AH-217	ON381589
HPV52-L1-LYY-SH-5	ON381590
HPV52-L1-LYY-ZJ-22	ON381591
HPV52-L1-LYY-JS-38	ON381592
HPV52-L1-LYY-JX-66	ON381593
HPV52-L1-LYY-SH-127	ON381594
HPV52-L1-LYY-JS-199	ON381595
HPV52-L1-LYY-AH-247	ON381596
HPV52-L1-LYY-SH-251	ON381597
HPV52-L1-LYY-HB-278	ON381598
HPV52-L1-LYY-SH-120	ON381599
HPV52-L1-LYY-SH-129	ON381600
HPV52-L1-LYY-AH-200	ON381601
HPV52-L1-LYY-SH-258	ON381602
HPV52-L1-LYY-SH-181	ON381603
HPV52-L1-LYY-ZJ-348	ON381604
HPV52-L1-LYY-ZJ-351	ON381605
HPV52-L1-LYY-JS-357	ON381606
HPV52-L1-LYY-SH-358	ON381607
HPV52-L1-LYY-SH-146	ON381608
HPV52-L1-LYY-JX-182	ON381609
HPV52-L1-LYY-SH-184	ON381610
HPV52-L1-LYY-FJ-252	ON381611
HPV52-L1-LYY-NX-317	ON381612
HPV52-L1-LYY-SH-321	ON381613
HPV52-L1-LYY-SH-322	ON381614
HPV52-L1-LYY-GD-331	ON381615
HPV52-L1-LYY-JS-332	ON381616
HPV52-L1-LYY-SH-336	ON381617
HPV52-L1-LYY-JX-116	ON381618
HPV52-L1-LYY-SH-131	ON381619
HPV52-L1-LYY-ZJ-151	ON381620
HPV52-L1-LYY-SH-229	ON381621
HPV52-L1-LYY-GX-265	ON381622
HPV52-L1-LYY-JX-284	ON381623
HPV52-L1-LYY-SH-291	ON381624
HPV52-L1-LYY-SH-137	ON381625
HPV52-L1-LYY-SH-138	ON381626
HPV52-L1-LYY-SH-230	ON381627
HPV52-L1-LYY-SH-277	ON381628
HPV52-L1-LYY-HN-156	ON381629
HPV52-L1-LYY-JS-178	ON381630
HPV52-L1-LYY-JS-235	ON381631
HPV52-L1-LYY-HN-239	ON381632
HPV52-L1-LYY-AH-240	ON381633
HPV52-L1-LYY-SH-260	ON381634
HPV52-L1-LYY-JX-171	ON381635
HPV52-L1-LYY-JX-187	ON381636
HPV52-L1-LYY-SH-222	ON381637
HPV52-L1-LYY-SH-226	ON381638
HPV52-L1-LYY-SH-232	ON381639
HPV52-L1-LYY-ZJ-248	ON381640
HPV52-L1-LYY-SH-286	ON381641
HPV52-L1-LYY-JS-301	ON381642
HPV52-L1-LYY-JS-316	ON381643
HPV52-L1-LYY-SH-378	ON381644
HPV52-L1-LYY-AH-373	ON381645
HPV52-L1-LYY-SH-370	ON381646
HPV52-L1-LYY-SH-368	ON381647
HPV52-L1-LYY-SU-142	ON381648
HPV52-L1-LYY-SH-383	ON381649
HPV52-L1-LYY-SH-320	ON381650
HPV52-L1-LYY-GZ-324	ON381651
HPV52-L1-LYY-SH-314	ON381652
HPV52-L1-LYY-ZJ-311	ON381653
HPV52-L1-LYY-SH-150	ON381654
HPV52-L1-LYY-JS-166	ON381655
HPV52-L1-LYY-SC-313	ON381656
HPV52-L1-LYY-JS-147	ON381657
HPV52-L1-LYY-JS-112	ON381658
HPV52-L1-LYY-JS-245	ON381659
HPV52-L1-LYY-SH-6	ON381660
HPV52-L1-LYY-AH-26	ON381661
HPV52-L1-LYY-AH-51	ON381662
HPV52-L1-LYY-SH-79	ON381663
HPV52-L1-LYY-SH-8	ON381664
HPV52-L1-LYY-SH-56	ON381665
HPV52-L1-LYY-SH-61	ON381666
HPV52-L1-LYY-JS-71	ON381667
HPV52-L1-LYY-SH-85	ON381668
HPV52-L1-LYY-SH-12	ON381669
HPV52-L1-LYY-JS-14	ON381670
HPV52-L1-LYY-JS-15	ON381671
HPV52-L1-LYY-SH-28	ON381672
HPV52-L1-LYY-AH-58	ON381673
HPV52-L1-LYY-AH-69	ON381674
HPV52-L1-LYY-SH-74	ON381675
HPV52-L1-LYY-JX-75	ON381676
HPV52-L1-LYY-JS-16	ON381677
HPV52-L1-LYY-SH-19	ON381678
HPV52-L1-LYY-SH-33	ON381679
HPV52-L1-LYY-SH-37	ON381680
HPV52-L1-LYY-SH-41	ON381681
HPV52-L1-LYY-SH-45	ON381682
HPV52-L1-LYY-JS-48	ON381683
HPV52-L1-LYY-AH-50	ON381684
HPV52-L1-LYY-LN-62	ON381685
HPV52-L1-LYY-SD-64	ON381686
HPV52-L1-LYY-JX-225	ON381687
HPV52-L1-LYY-SH-375	ON381688
HPV52-L1-LYY-CQ-63	ON381689
HPV52-L1-LYY-XJ-68	ON381690
HPV52-L1-LYY-SC-175	ON381691
HPV52-L1-LYY-SH-145	ON381692
HPV52-L1-LYY-SH-158	ON381693
HPV52-L1-LYY-HLJ-169	ON381694
HPV52-L1-LYY-JS-213	ON381695
HPV52-L1-LYY-JS-189	ON381696
HPV52-L1-LYY-SH-242	ON381697
HPV52-L1-LYY-JS-259	ON381698
HPV52-L1-LYY-SH-283	ON381699
HPV52-L1-LYY-SH-210	ON381700
HPV52-L1-LYY-SH-186	ON381701
HPV52-L1-LYY-BJ-282	ON381702
HPV52-L1-LYY-JS-289	ON381703
HPV52-L1-LYY-SH-334	ON381704
HPV52-L1-LYY-SH-344	ON381705
HPV52-L1-LYY-SH-362	ON381706
HPV52-L1-LYY-SH-196	ON381707
HPV52-L1-LYY-HN-374	ON381708
HPV52-L1-LYY-SC-376	ON381709
HPV52-L1-LYY-SH-257	ON381710
HPV52-L1-LYY-SH-185	ON381711
HPV52-L1-LYY-AH-217	ON381712
HPV52-L1-LYY-SH-353	ON381713
