# Supplementary material for: The possible impact of novel mutations in human papillomavirus 52 on the infection characteristics
Source: Microb Genom. 2023 Apr 27;9(4):mgen000962. doi: 10.1099/mgen.0.000962 (PMC10210937; doi:10.1099/mgen.0.000962)
Supplement: Supplementary material 2 [file mgen-9-962-s002.xlsx]

## Sheet: Table S2
Table S2 Characteristics of the population of diverse human papillomavirus infection patterns
	Single infection	Multiple infection	P	Transient infection	Persistent infection	P	Genotype consistency	Genotype alteration	P
	(n=83)	（n=47)		(n=50)	（n=80)		(n=111)	（n=19)
Age, mean± SD, years a	44.73±12.011	45.72±14.489	0.693	41.76±14.03	47.18±11.79	0.019	44.85±12.777	46.53±13.970	0.602
No. of sex partners b			0.446			0.273			0.559
1	55	28		29	54		72	11
＞1	28	19		21	26		39	8
Age of coitarche b			0.021						0.62
<20 years	4	9		2	11	0.071	10	3
≥20 years	79	38		48	69		101	16
Contraception b			0.045			0.096			0.117
Condom	47	18		27	38		58	7
Non-condom	36	29		23	42		53	1
Menopause b			0.389			0.492			0.668
Yes	29	20		17	32		41	8
No	54	27		33	48		70	11
HPV infection b						0.273			0.002
HPV52 single infection	-	-		29	54		77	6
Multiple infections	-	-		21	26		34	13
Infection duration b			0.273						0.875
Transient	29	21		-	-		43	7
Persistent（＞1 year）	54	26		-	-		68	12
Cytology c			0.11			0.732			0.384
NILM	52	23		28	47		62	13
ASCUS	16	9		9	16		23	2
LSIL	9	12		10	11		18	3
ASC-H	2	2		2	2		3	1
HSIL	4	1		1	4		5	0
Histopathology c			0.106			0.158			0.248
Normal	38	13		22	29		46	5
LSIL	34	28		25	37		52	10
HSIL	10	5		2	13		12	3
Cancer	1	1		1	1		1	1
Abbreviations: NILM, negative for intraepithelial lesion or malignancy; ASC-US, atypical squamous cells of undetermined significance; LSIL, low-grade squamous intraepithelial lesion; ASC-H, atypical squamous cells, cannot exclude HSIL; HSIL, high-grade squamous intraepithelial lesion; HPV, human papillomavirus.
Note: a. Independent-samples T test; b. Pearson χ2; c. Mann-Whitney Rank sum test.
